# Supplementary material for: Biochemical Basis of E. coli Topoisomerase I Relaxation Activity Reduction by Nonenzymatic Lysine Acetylation
Source: Int J Mol Sci. 2018 May 11;19(5):1439. doi: 10.3390/ijms19051439 (PMC5983628; doi:10.3390/ijms19051439)
Supplement: Supplementary file 1 [file ijms-19-01439-s001.zip]

Archive with 3 entries (3 files):
- Supplmentary Information.pdf
- Table S1.xlsx
- Table S2.xlsx
